# Supplementary material for: Patterns of Ultra-Processed Food Consumption in a Gluten-Free Diet: A Target for Nutritional Intervention
Source: Nutrients. 2026 Jul 4;18(13):2173. doi: 10.3390/nu18132173 (PMC13363960; doi:10.3390/nu18132173)
Supplement: Supplementary file 1 [file nutrients-18-02173-s001.zip]

Archive with 1 entries (1 files):
- nutrients-4379879-supplementary.pdf
